# Supplementary material for: Discovery of the male of Lobrathium rotundiceps (Koch), and a new species of Lobrathium from Jiangxi, East China (Coleoptera, Staphylinidae, Paederinae)
Source: Zookeys. 2013 Nov 8;(348):89–95. doi: 10.3897/zookeys.348.6299 (PMC3837412; doi:10.3897/zookeys.348.6299)
Supplement: XML Treatment for Lobrathium rotundiceps [file zookeys.348.6299-treatment1.xml]

<!DOCTYPE tp:taxon-treatment
  PUBLIC "-//TaxonX//DTD Taxonomic Treatment Publishing DTD v0 20100105//EN" "tax-treatment-NSO.dtd">
<tp:taxon-treatment xmlns:tp="http://www.plazi.org/taxpub"><tp:treatment-meta><mixed-citation publication-type="journal"><person-group><name><surname>Li</surname><given-names>Wen-Rong</given-names></name><name><surname>Li</surname><given-names>Li-Zhen</given-names></name></person-group><article-title>Discovery of the male of <italic>Lobrathium rotundiceps</italic> (Koch), and a new species of <italic>Lobrathium</italic> from Jiangxi, East China (Coleoptera, Staphylinidae, Paederinae)</article-title><source>Zookeys</source><day>8</day><month>11</month><year>2013</year><volume>2013</volume><issue>348</issue><fpage>89</fpage><lpage>95</lpage><pub-id pub-id-type="doi">10.3897/zookeys.348.6299</pub-id></mixed-citation></tp:treatment-meta><tp:nomenclature><tp:taxon-name>
                        <tp:taxon-name-part taxon-name-part-type="genus">Lobrathium</tp:taxon-name-part>
                        <tp:taxon-name-part taxon-name-part-type="species">rotundiceps</tp:taxon-name-part>
                        <object-id xmlns:xlink="http://www.w3.org/1999/xlink" xlink:type="simple">http://species-id.net/wiki/Lobrathium_rotundiceps</object-id>
                    </tp:taxon-name><tp:taxon-authority>(Koch, 1939)</tp:taxon-authority><xref ref-type="fig" rid="F1">Figs 1</xref><xref ref-type="fig" rid="F2">, 2</xref><tp:nomenclature-citation-list><tp:nomenclature-citation><tp:taxon-name>Lathrobium rotundiceps</tp:taxon-name><comment> Koch, 1939: 163.</comment></tp:nomenclature-citation><tp:nomenclature-citation><tp:taxon-name>Lobrathium rotundiceps</tp:taxon-name><comment> (Koch): <xref ref-type="bibr" rid="B2">Assing 2012</xref>: 107 (redescription).</comment></tp:nomenclature-citation></tp:nomenclature-citation-list></tp:nomenclature><tp:treatment-sec sec-type="Type material studied"><title>Type material studied.</title><p>Holotype ♀:  “Tienmuschan, N.W. China Rtt. / Type / <italic><tp:taxon-name>Lathrobium rotundiceps</tp:taxon-name></italic> Koch, det. C. Koch / Holotypus 1956, det. Kamp / Holotypus <italic><tp:taxon-name>Lathrobium rotundiceps</tp:taxon-name></italic> Koch / <italic><tp:taxon-name>Domene rotundiceps</tp:taxon-name></italic> (Koch) ♀, V.I. Gusarov det. 1993 / <italic><tp:taxon-name>Lobrathium rotundiceps</tp:taxon-name></italic> (Koch), det. <xref ref-type="bibr" rid="B2">V. Assing 2012</xref>” (NHMB).</p><p><xref ref-type="bibr" rid="B3">Koch (1939)</xref> described <italic><tp:taxon-name>Lathrobium rotundiceps</tp:taxon-name></italic> Koch from a single female, from “Tienmuschan N.W. China”. <xref ref-type="bibr" rid="B6">Zheng (1988)</xref> included <italic><tp:taxon-name>Lobrathium rotundiceps</tp:taxon-name></italic> (Koch) in his key to species based on the original description. Recently, <xref ref-type="bibr" rid="B2">Assing (2012)</xref> redescribed the species based on the holotype, and pointed out that the type locality specified in the description (“Tienmuschan N.W. China”) was in “northeastern (not northwestern) China”.</p><fig id="F1" position="float" orientation="portrait"><label>Figure 1.</label><caption><p><italic><tp:taxon-name>Lobrathium rotundiceps</tp:taxon-name></italic>, holotype. <bold>A</bold> habitus <bold>B</bold> female tergites IX–X. Scales: <bold>A</bold> 1 mm, <bold>B</bold> 0.5 mm.</p></caption><graphic xmlns:xlink="http://www.w3.org/1999/xlink" xlink:href="ZooKeys-348-089-g001.jpg" position="float" orientation="portrait" xlink:type="simple"/></fig><!--PageBreak--></tp:treatment-sec><tp:treatment-sec sec-type="Additional material studied"><title>Additional material studied.</title><p><bold>China, Zhejiang</bold> (12 ♂♂, 1 ♀): 3 ♂♂, Lin’an City, Tianmu Shan, 800–1150 m, 19–V–2006, Hu &amp; Tang leg.; 5 ♂♂, Anji City, Longwang Shan, Qianmutian 4.8 km, 1050–1250 m, 08–VI–2012, Hu &amp; Yin leg.; 4 ♂♂, Longwang Shan, Qianmutian, 1300 m, 29–V–2009, Yuan et al. leg.; 1 ♀, Longwang Shan, 1250–1450 m, 14–V–2013, Tang leg. (SNUC)</p></tp:treatment-sec><tp:treatment-sec sec-type="Description of male"><title>Description of male.</title><p>Body length: 8.87–9.62 mm, fore body length: 4.67–5.06 mm. HL/HW=1.08–1.10, PW/HW=0.87–0.96, EL/PL=0.92–1.01. Antenna 3.50–3.78 mm long.</p><p>Sternite VII (<xref ref-type="fig" rid="F2">Fig. 2D</xref>) strongly transverse and without impression, posterior margin broadly concave; sternite VIII (<xref ref-type="fig" rid="F2">Fig. 2E</xref>) weakly transverse, with long and pronounced postero-median impression, this impression with numerous modified, stout and short black setae, posterior margin weakly concave in middle, near this concavity <!--PageBreak-->with cluster of dense fine setae; aedeagus (<xref ref-type="fig" rid="F2">Figs 2B</xref>, <xref ref-type="fig" rid="F2">2C</xref>) 1.27–1.35 mm long, ventral process bifid in ventral view.</p><fig id="F2" position="float" orientation="portrait"><label>Figure 2.</label><caption><p><italic><tp:taxon-name>Lobrathium rotundiceps</tp:taxon-name></italic>. <bold>A</bold> habitus <bold>B</bold> aedeagus in lateral view <bold>C</bold> aedeagus in ventral view <bold>D</bold> male sternite VII <bold>E</bold> male sternite VIII. Scales: <bold>A</bold> 1 mm, <bold>B</bold>–<bold>E</bold> 0.5 mm.</p></caption><graphic xmlns:xlink="http://www.w3.org/1999/xlink" xlink:href="ZooKeys-348-089-g002.jpg" position="float" orientation="portrait" xlink:type="simple"/></fig></tp:treatment-sec><tp:treatment-sec sec-type="Comparative notes"><title>Comparative notes.</title><p><italic><tp:taxon-name>Lobrathium rotundiceps</tp:taxon-name></italic> shares a bifid ventral process with <italic><tp:taxon-name>Lobrathium digitatum</tp:taxon-name></italic> <xref ref-type="bibr" rid="B1">Assing 2010</xref> and <italic><tp:taxon-name>Lobrathium bidigitatum</tp:taxon-name></italic> <xref ref-type="bibr" rid="B1">Assing 2010</xref> from Taiwan, but differs from them in many respects, particularly by much larger body size, the different shape and chaetotaxy of the male sternite VIII, and by the shape of the aedeagus.</p></tp:treatment-sec><tp:treatment-sec sec-type="Intraspecific variation"><title>Intraspecific variation.</title><p>The specimens from Qianmutian, 1050–1250 m are of darker coloration than those from Qianmutian, 1300 m, and Tianmu Shan, 800–1150 m.</p></tp:treatment-sec><tp:treatment-sec sec-type="Habitat and distribution"><title>Habitat and distribution.</title><p>The specimens were sifted from debris and moss in moist habitats. Tianmu Shan is a mountain with high biodiversity in Lin’an City in northwestern Zhejiang province in eastern China, its altitude ranging from 300 to 1506 m (<xref ref-type="bibr" rid="B5">Wu and Pan 2001</xref>). Longwang Shan is one peak of the Tiammu Shan range and situated about 5 km northwards of the West Tianmu Shan.</p></tp:treatment-sec><ref-list><ref id="B2"><mixed-citation xmlns:xlink="http://www.w3.org/1999/xlink" xlink:type="simple"><person-group><name name-style="western"><surname>Assing</surname><given-names>V</given-names></name></person-group> (<year>2012</year>) <article-title>A revision of East Palaearctic <italic>Lobrathium</italic> (Coleoptera: Staphylinidae: Paederinae).</article-title><source>Bonn zoological Bulletin</source><volume>61</volume>: <fpage>49</fpage>-<lpage>128</lpage>.</mixed-citation></ref><ref id="B3"><mixed-citation xmlns:xlink="http://www.w3.org/1999/xlink" xlink:type="simple"><person-group><name name-style="western"><surname>Koch</surname><given-names>C</given-names></name></person-group> (<year>1939</year>) <article-title>Über neue und wenig bekannte paläarktische Paederinae (Coleoptera: Staphylinidae) III.</article-title><source>Entomologische Blätter</source><volume>35</volume>: <fpage>156</fpage>-<lpage>172</lpage>.</mixed-citation></ref><ref id="B6"><mixed-citation xmlns:xlink="http://www.w3.org/1999/xlink" xlink:type="simple"><person-group><name name-style="western"><surname>Zheng</surname><given-names>FK</given-names></name></person-group> (<year>1988</year>) <article-title>Five new species of the genus <italic>Lobrathium</italic> Mulsant et Rey from China (Coleoptera: Staphylinidae: Paederinae).</article-title><source>Acta Entomologica Sinica</source><volume>31</volume>: <fpage>186</fpage>-<lpage>193</lpage>.</mixed-citation></ref><ref id="B1"><mixed-citation xmlns:xlink="http://www.w3.org/1999/xlink" xlink:type="simple"><person-group><name name-style="western"><surname>Assing</surname><given-names>V</given-names></name></person-group> (<year>2010</year>) <article-title>On the Lathrobiina of Taiwan (Coleoptera: Staphylinidae: Paederinae).</article-title><source>Beiträge zur Entomologie, Keltern</source><volume>60</volume>: <fpage>301</fpage>-<lpage>361</lpage>.</mixed-citation></ref><ref id="B5"><mixed-citation xmlns:xlink="http://www.w3.org/1999/xlink" xlink:type="simple"><person-group><name name-style="western"><surname>Wu</surname><given-names>H</given-names></name><name name-style="western"><surname>Pan</surname><given-names>CW</given-names></name></person-group> (<year>2001</year>) <article-title>Insects of Tianmushan National Nature Reserve.</article-title><publisher-name>Science Press</publisher-name>, <publisher-loc>Beijing</publisher-loc>, <comment>i-xv</comment>. <fpage>1</fpage>–<lpage>764</lpage>.</mixed-citation></ref></ref-list></tp:taxon-treatment>
