# Supplementary material for: Discovery of the male of Lobrathium rotundiceps (Koch), and a new species of Lobrathium from Jiangxi, East China (Coleoptera, Staphylinidae, Paederinae)
Source: Zookeys. 2013 Nov 8;(348):89–95. doi: 10.3897/zookeys.348.6299 (PMC3837412; doi:10.3897/zookeys.348.6299)
Supplement: XML Treatment for Lobrathium luoxiaoense [file zookeys.348.6299-treatment2.xml]

<!DOCTYPE tp:taxon-treatment
  PUBLIC "-//TaxonX//DTD Taxonomic Treatment Publishing DTD v0 20100105//EN" "tax-treatment-NSO.dtd">
<tp:taxon-treatment xmlns:tp="http://www.plazi.org/taxpub"><tp:treatment-meta><mixed-citation publication-type="journal"><person-group><name><surname>Li</surname><given-names>Wen-Rong</given-names></name><name><surname>Li</surname><given-names>Li-Zhen</given-names></name></person-group><article-title>Discovery of the male of <italic>Lobrathium rotundiceps</italic> (Koch), and a new species of <italic>Lobrathium</italic> from Jiangxi, East China (Coleoptera, Staphylinidae, Paederinae)</article-title><source>Zookeys</source><day>8</day><month>11</month><year>2013</year><volume>2013</volume><issue>348</issue><fpage>89</fpage><lpage>95</lpage><pub-id pub-id-type="doi">10.3897/zookeys.348.6299</pub-id></mixed-citation></tp:treatment-meta><tp:nomenclature><tp:taxon-name>
                        <tp:taxon-name-part taxon-name-part-type="genus">Lobrathium</tp:taxon-name-part>
                        <tp:taxon-name-part taxon-name-part-type="species">luoxiaoense</tp:taxon-name-part>
                        <object-id xmlns:xlink="http://www.w3.org/1999/xlink" content-type="zoobank" xlink:type="simple">http://zoobank.org/8DE9CF08-3407-4FBB-814D-1CCF0AA0CC0A</object-id>
                        <object-id xmlns:xlink="http://www.w3.org/1999/xlink" xlink:type="simple">http://species-id.net/wiki/Lobrathium_luoxiaoense</object-id>
                    </tp:taxon-name><tp:taxon-status xmlns:xlink="http://www.w3.org/1999/xlink" xlink:type="simple">sp. n.</tp:taxon-status><xref ref-type="fig" rid="F3">Fig. 3</xref></tp:nomenclature><tp:treatment-sec sec-type="Type material"><title>Type material</title><p>(1 ♂, 1 ♀). <bold>Holotype</bold>, ♂: “China, Jiangxi, Pingxiang City, <named-content xmlns:xlink="http://www.w3.org/1999/xlink" content-type="dwc:verbatimCoordinates" xlink:type="simple">27°34'15"N, 114°14'12"E</named-content>, near Luxi County, Yangshimu Area, entrance, moss on rock in a stream, sifted, ca. 995 m, 16–VII–2012, Xiao-Bin Song leg. / Holotype ♂, <italic><tp:taxon-name>Lobrathium luoxiaoense</tp:taxon-name></italic>, sp. n., Li et al., det. 2013”. <bold>Paratype</bold>, ♀: “China, W. Jiangxi, Yichun City, Mingyueshan National Park, <named-content xmlns:xlink="http://www.w3.org/1999/xlink" content-type="dwc:verbatimCoordinates" xlink:type="simple">27°35'43-41"N, 114°16'25"E</named-content>, nr. Cableway station, moss on rock in a stream, sifted, ca. 1130 m, 13–VII–2013, Zi-Wei Yin leg.” (SNUC)</p></tp:treatment-sec><tp:treatment-sec sec-type="Description"><title>Description.</title><p>Body length 7.56–7.67 mm, length of fore body 3.50–3.73 mm. Habitus as in <xref ref-type="fig" rid="F3">Fig. 3A</xref>. Coloration: body black, elytra with blue hue, and anterior portion of posterior half with yellowish spot not reaching posterior and lateral margins; legs dark brownish with paler tarsi; antennae dark reddish.</p><fig id="F3" position="float" orientation="portrait"><label>Figure 3.</label><caption><p><italic><tp:taxon-name>Lobrathium luoxiaoense</tp:taxon-name></italic>. <bold>A</bold> habitus <bold>B</bold> aedeagus in lateral view <bold>C</bold> aedeagus in ventral view <bold>D</bold> male sternite VII <bold>E</bold> male sternite VIII. Scales: <bold>A</bold> 1 mm, <bold>B</bold>–<bold>E</bold> 0.5 mm.</p></caption><graphic xmlns:xlink="http://www.w3.org/1999/xlink" xlink:href="ZooKeys-348-089-g003.jpg" position="float" orientation="portrait" xlink:type="simple"/></fig><p>Head distinctly transverse (HL/HW=0.90–0.91); posterior angles marked; punctation coarse and dense, sparser in median dorsal portion, interstices without microsculpture. Eyes large, more than half as long as distance from posterior margin of eye to neck. Antenna slender, 2.06–2.11 mm long.</p><p>Pronotum slender (PL/PW=1.17–1.21), 0.93–0.96 times as wide as head, lateral margins weakly convex in dorsal view; punctation dense, coarser than that of head, midline moderately broadly impunctate; interstices without microsculpture and glossy.</p><p>Elytra broad and moderately short (EL/EW=0.94–0.95, EW/PW=1.17–1.23, EL/PL=0.95–0.97); humeral angles marked; punctation coarse and arranged in distinct series, interstices without microsculpture and glossy. Hind wings fully developed.</p><p>Abdomen slightly broader than elytra; punctation fine and dense; posterior margin of tergite VII with palisade fringe; posterior margin of tergite VIII weakly convex, without appreciable sexual dimorphism.</p><!--PageBreak--><p><bold>Male.</bold> Sternite VII (<xref ref-type="fig" rid="F3">Fig. 3D</xref>) with deep and very narrow and shallow median impression with pubescence, posterior margin broadly concave, weakly convex in middle; sternite VIII (<xref ref-type="fig" rid="F3">Fig. 3E</xref>) weakly transverse, with deep and pronounced postero-median impression, this impression with numerous (about 60) modified, stout and short black setae, posterior excision relatively small, near posterior excision with long dark setae; aedeagus (<xref ref-type="fig" rid="F3">Figs 3B, C</xref>) 1.42 mm long, ventral process long and broad, apically convex in ventral view.</p><p><bold>Female.</bold> Posterior margin of tergite VIII weakly convex in middle; posteriorly margin of sternite VIII broadly convex.</p></tp:treatment-sec><tp:treatment-sec sec-type="Etymology"><title>Etymology.</title><p>The specific epithet (adjective) is derived from the Luoxiao Shan range where the type locality is situated.</p></tp:treatment-sec><tp:treatment-sec sec-type="Comparative notes"><title>Comparative notes.</title><p>This species is highly similar to <italic><tp:taxon-name>Lobrathium anatitum</tp:taxon-name></italic> Li &amp; Li (2013) in external (habitus, position of the elytral spots) and male sexual characters (modifications of the male sternites VII and VIII; shape of the ventral process of the aedeagus). The new species differs from <italic><tp:taxon-name>Lobrathium anatitum</tp:taxon-name></italic> by the narrower  median impression of the male sternite VII, by the less extensive median cluster of modified setae and the smaller posterior excision of the male sternite VIII, as well as by the shape of the ventral process of the aedeagus (apex more acute in ventral view). For illustrations of <italic><tp:taxon-name>Lobrathium anatitum</tp:taxon-name></italic> see <xref ref-type="bibr" rid="B4">Li et al. (2013)</xref>.</p></tp:treatment-sec><tp:treatment-sec sec-type="Habitat and distribution"><title>Habitat and distribution.</title><p>The specimens were sifted from moss on stones in two streams, Jiangxi, East China.</p><!--PageBreak--></tp:treatment-sec><ref-list><ref id="B4"><mixed-citation xmlns:xlink="http://www.w3.org/1999/xlink" xlink:type="simple"><person-group><name name-style="western"><surname>Li</surname><given-names>WR</given-names></name><name name-style="western"><surname>Zhao</surname><given-names>MJ</given-names></name><name name-style="western"><surname>Dai</surname><given-names>CC</given-names></name><name name-style="western"><surname>Li</surname><given-names>LZ</given-names></name></person-group> (<year>2013</year>) <article-title>New species and records of <italic>Lobrathium</italic> Mulsant &amp; Rey (Coleoptera, Staphylinidae, Paederinae) from China.</article-title><source>Zookeys</source><volume>304</volume>: <fpage>49</fpage>-<lpage>81</lpage>. doi: <ext-link ext-link-type="uri" xlink:href="http://dx.doi.org/10.3897/zookeys.304.5406" xlink:type="simple">10.3897/zookeys.304.5406</ext-link></mixed-citation></ref></ref-list></tp:taxon-treatment>
